# Supplementary material for: Intranasal Zolmitriptan-Loaded Bilosomes with Extended Nasal Mucociliary Transit Time for Direct Nose to Brain Delivery
Source: Pharmaceutics. 2021 Nov 1;13(11):1828. doi: 10.3390/pharmaceutics13111828 (PMC8624645; doi:10.3390/pharmaceutics13111828)
Supplement: Supplementary file 1 [file pharmaceutics-13-01828-s001.zip]

Archive with 1 entries (1 files):
- pharmaceutics-1371914-supplementary.pdf
